# Supplementary material for: Distribution of ermB, ermF, tet(W), and tet(M) Resistance Genes in the Vaginal Ecosystem of Women during Pregnancy and Puerperium
Source: Pathogens. 2021 Nov 26;10(12):1546. doi: 10.3390/pathogens10121546 (PMC8705968; doi:10.3390/pathogens10121546)
Supplement: Supplementary file 1 [file pathogens-10-01546-s001.zip]

Archive with 1 entries (1 files):
- pathogens-1453592-supplementary.pdf
